# Supplementary material for: Emergence of a Globally Dominant IncHI1 Plasmid Type Associated with Multiple Drug Resistant Typhoid
Source: PLoS Negl Trop Dis. 2011 Jul 19;5(7):e1245. doi: 10.1371/journal.pntd.0001245 (PMC3139670; doi:10.1371/journal.pntd.0001245)
Supplement: Table S1 — Bacterial isolates analyzed in this study. (XLS) [file pntd.0001245.s001.xls]

## Sheet: Sheet1
Isolates used for competition assays (Figure 4)
Isolate	Year	Country	Haplotype	IncHI1 plasmid sequence type	Source
1727	2004	Pakistan	H58-C	-	Christiane Dolecek, Oxford University Clinical Research Unit, Vietnam
BJ4	2004	Southern Vietnam	H58-E1	-	Christiane Dolecek, Oxford University Clinical Research Unit, Vietnam
255	1999	Southern Vietnam	H58-C	PST6	Christiane Dolecek, Oxford University Clinical Research Unit, Vietnam
AG45	2004	Southern Vietnam	H58-E1	PST6	Christiane Dolecek, Oxford University Clinical Research Unit, Vietnam
TY36	1993	Southern Vietnam	H1	-	Christiane Dolecek, Oxford University Clinical Research Unit, Vietnam
DTC52	1994	Southern Vietnam	H1	PST1	Christiane Dolecek, Oxford University Clinical Research Unit, Vietnam
Genotyped isolates (Figures 2-3)
Isolate	Year	Country	Haplotype	IncHI1 plasmid sequence type	Source
Ty2	1916	Russia	H10	-	Gordon Dougan, Sanger Institute, UK
M223	1939	Unknown	H8	-	Gordon Dougan, Sanger Institute, UK
12-58	1958	Cameroon	H46	-	François-Xavier Weill, Institut Pasteur, France
27-58	1958	Morocco	H69	-	François-Xavier Weill, Institut Pasteur, France
14-58	1958	Cameroon	H77	-	François-Xavier Weill, Institut Pasteur, France
5-59	1959	Vietnam	H50	-	François-Xavier Weill, Institut Pasteur, France
66-61	1961	Tunisia	H50	-	François-Xavier Weill, Institut Pasteur, France
68-61	1961	Tunisia	H52	-	François-Xavier Weill, Institut Pasteur, France
69-61	1961	Tunisia	H56	-	François-Xavier Weill, Institut Pasteur, France
13-62	1962	Senegal	H42	-	François-Xavier Weill, Institut Pasteur, France
28-62	1962	Chad	H50	-	François-Xavier Weill, Institut Pasteur, France
6-62	1962	Senegal	H50	-	François-Xavier Weill, Institut Pasteur, France
7-62	1962	Senegal	H52	-	François-Xavier Weill, Institut Pasteur, France
12-62	1962	Senegal	H52	-	François-Xavier Weill, Institut Pasteur, France
67-63	1963	Chad	H50	-	François-Xavier Weill, Institut Pasteur, France
68-63	1963	Chad	H50	-	François-Xavier Weill, Institut Pasteur, France
41-63	1963	Chad	H52	-	François-Xavier Weill, Institut Pasteur, France
63-63	1963	Chad	H52	-	François-Xavier Weill, Institut Pasteur, France
64-63	1963	Chad	H52	-	François-Xavier Weill, Institut Pasteur, France
43-64	1964	Chad	H50	-	François-Xavier Weill, Institut Pasteur, France
6-64	1964	Chad	H52	-	François-Xavier Weill, Institut Pasteur, France
8-64	1964	Chad	H52	-	François-Xavier Weill, Institut Pasteur, France
10-64	1964	Chad	H52	-	François-Xavier Weill, Institut Pasteur, France
27-64	1964	Chad	H52	-	François-Xavier Weill, Institut Pasteur, France
48-65	1965	Madagascar	H15	-	François-Xavier Weill, Institut Pasteur, France
49-65	1965	Madagascar	H15	-	François-Xavier Weill, Institut Pasteur, France
62-65	1965	Ivory Coast	H83	-	François-Xavier Weill, Institut Pasteur, France
12-66	1966	Madagascar	H15	-	François-Xavier Weill, Institut Pasteur, France
31-66	1966	Algeria	H36	-	François-Xavier Weill, Institut Pasteur, France
102-66	1966	Senegal	H39	-	François-Xavier Weill, Institut Pasteur, France
129-66	1966	Congo	H46	-	François-Xavier Weill, Institut Pasteur, France
49-66	1966	Algeria	H50	-	François-Xavier Weill, Institut Pasteur, France
162-66	1966	Algeria	H50	-	François-Xavier Weill, Institut Pasteur, France
32-66	1966	Cameroon	H50	-	François-Xavier Weill, Institut Pasteur, France
37-66	1966	Cameroon	H50	-	François-Xavier Weill, Institut Pasteur, France
29-66	1966	Algeria	H52	-	François-Xavier Weill, Institut Pasteur, France
19-66	1966	Congo	H52	-	François-Xavier Weill, Institut Pasteur, France
171-66	1966	Morocco	H52	-	François-Xavier Weill, Institut Pasteur, France
84-66	1966	Tunisia	H52	-	François-Xavier Weill, Institut Pasteur, France
66-67	1967	Vietnam	H1	-	François-Xavier Weill, Institut Pasteur, France
67-67	1967	Vietnam	H1	-	François-Xavier Weill, Institut Pasteur, France
69-67	1967	Vietnam	H1	-	François-Xavier Weill, Institut Pasteur, France
39-67	1967	Ivory Coast	H39	-	François-Xavier Weill, Institut Pasteur, France
106-67	1967	Ivory Coast	H39	-	François-Xavier Weill, Institut Pasteur, France
131-67	1967	Ivory Coast	H39	-	François-Xavier Weill, Institut Pasteur, France
134-67	1967	Senegal	H39	-	François-Xavier Weill, Institut Pasteur, France
31-67	1967	Congo	H42	-	François-Xavier Weill, Institut Pasteur, France
50-67	1967	Congo	H42	-	François-Xavier Weill, Institut Pasteur, France
75-67	1967	Morocco	H42	-	François-Xavier Weill, Institut Pasteur, France
133-67	1967	Congo	H46	-	François-Xavier Weill, Institut Pasteur, France
104-67	1967	Ivory Coast	H50	-	François-Xavier Weill, Institut Pasteur, France
40-67	1967	Madagascar	H50	-	François-Xavier Weill, Institut Pasteur, France
49-67	1967	Vietnam	H50	-	François-Xavier Weill, Institut Pasteur, France
5-67	1967	Congo	H52	-	François-Xavier Weill, Institut Pasteur, France
27-67	1967	Senegal	H52	-	François-Xavier Weill, Institut Pasteur, France
42-67	1967	Ivory Coast	H81	-	François-Xavier Weill, Institut Pasteur, France
44R311	1970	Thailand	N/A	PST2	Henry Smith, Health Protection Agency, UK
40R181	1972	Mexico	N/A	PST3	Henry Smith, Health Protection Agency, UK
72-1258	1972	Mexico	H11	PST3	François-Xavier Weill, Institut Pasteur, France
72-1907	1972	Vietnam	H68	PST2	François-Xavier Weill, Institut Pasteur, France
72-1910	1972	Vietnam	H87	-	François-Xavier Weill, Institut Pasteur, France
42R917	1972	Vietnam	N/A	PST4	Christiane Dolecek, Oxford University Clinical Research Unit, Vietnam
73-114	1973	Vietnam	H50	-	François-Xavier Weill, Institut Pasteur, France
73-99	1973	Vietnam	H50	-	François-Xavier Weill, Institut Pasteur, France
73-43	1973	France	H52	-	François-Xavier Weill, Institut Pasteur, France
73-1102	1973	Vietnam	H87	PST4	François-Xavier Weill, Institut Pasteur, France
75-2507	1975	India	H55	PST2	François-Xavier Weill, Institut Pasteur, France
76-1406	1976	Indonesia	H42	PST2	François-Xavier Weill, Institut Pasteur, France
76-1261	1976	Zaire	H50	-	François-Xavier Weill, Institut Pasteur, France
76-54	1976	Chile	H50	7654	François-Xavier Weill, Institut Pasteur, France
76-1292	1976	Zaire	H6	-	François-Xavier Weill, Institut Pasteur, France
77-302	1977	India	H55	PST2	François-Xavier Weill, Institut Pasteur, France
77-303	1977	India	H55	PST2	François-Xavier Weill, Institut Pasteur, France
78-851	1978	Tunisia	H9	PST2	François-Xavier Weill, Institut Pasteur, France
80-2002	1980	Madagascar	H50	-	François-Xavier Weill, Institut Pasteur, France
81-863	1981	Peru	H50	PST8	François-Xavier Weill, Institut Pasteur, France
81-424	1981	Peru	H77	PST8	François-Xavier Weill, Institut Pasteur, France
81-918	1981	Peru	H77	PST8	François-Xavier Weill, Institut Pasteur, France
404ty	1983	Indonesia	H59	-	Gordon Dougan, Sanger Institute, UK
83-531	1983	Peru	H86	-	François-Xavier Weill, Institut Pasteur, France
J185SM	1985	Indonesia	H85	-	Christiane Dolecek, Oxford University Clinical Research Unit, Vietnam
CT18	1993	Vietnam	H1	PST1	Christiane Dolecek, Oxford University Clinical Research Unit, Vietnam
pHCM1	1993	Vietnam	N/A	PST1	Christiane Dolecek, Oxford University Clinical Research Unit, Vietnam
2T7466	1995	UK	H58-B	PST6	John Wain, Health Protection Agency, UK
230/95	1995	Vietnam	H58	-	François-Xavier Weill, Institut Pasteur, France
162/95	1995	Vietnam	H75	-	François-Xavier Weill, Institut Pasteur, France
14/96	1996	Vietnam	H58-C	PST6	François-Xavier Weill, Institut Pasteur, France
pSTY7	1996	Vietnam	N/A	PST6	Christiane Dolecek, Oxford University Clinical Research Unit, Vietnam
E97-3246	1997	Madagascar	H17	-	François-Xavier Weill, Institut Pasteur, France
E97-9141	1997	Turkey	H18	-	François-Xavier Weill, Institut Pasteur, France
205(97)S	1997	Vietnam	H58-C	PST6	François-Xavier Weill, Institut Pasteur, France
209(97)S	1997	Vietnam	H58-C	PST6	François-Xavier Weill, Institut Pasteur, France
226(97)S	1997	Vietnam	H61	PST6	François-Xavier Weill, Institut Pasteur, France
43(97)S	1997	Vietnam	H63	PST6	François-Xavier Weill, Institut Pasteur, France
E98-2107	1998	Senegal	H19	-	François-Xavier Weill, Institut Pasteur, France
E98-6926	1998	Mauritania	H21	-	François-Xavier Weill, Institut Pasteur, France
E98-8119	1998	Peru	H22	-	François-Xavier Weill, Institut Pasteur, France
E98-8120	1998	Cameroon	H23	-	François-Xavier Weill, Institut Pasteur, France
E98-2068	1998	Bangladesh	H42	-	François-Xavier Weill, Institut Pasteur, France
E98-4364	1998	Mexico	H50	-	François-Xavier Weill, Institut Pasteur, France
E98-3139	1998	Mexico	H50	-	François-Xavier Weill, Institut Pasteur, France
E98-0664	1998	Kenya	H55	-	François-Xavier Weill, Institut Pasteur, France
31(98)S	1998	Vietnam	H58	PST6	François-Xavier Weill, Institut Pasteur, France
30(98)S	1998	Vietnam	H58-C	-	François-Xavier Weill, Institut Pasteur, France
318(98)N	1998	Vietnam	H58-C	-	François-Xavier Weill, Institut Pasteur, France
39(98)S	1998	Vietnam	H58-C	-	François-Xavier Weill, Institut Pasteur, France
339/98	1998	Vietnam	H58-C	PST6	François-Xavier Weill, Institut Pasteur, France
358/98	1998	Vietnam	H58-C	PST6	François-Xavier Weill, Institut Pasteur, France
38(98)S	1998	Vietnam	H58-C	PST6	François-Xavier Weill, Institut Pasteur, France
43(98)S	1998	Vietnam	H58-C	PST6	François-Xavier Weill, Institut Pasteur, France
49(98)S	1998	Vietnam	H58-C	PST6	François-Xavier Weill, Institut Pasteur, France
150(98)S	1998	Vietnam	H63	-	François-Xavier Weill, Institut Pasteur, France
E99-1028	1999	Senegal	H24	-	François-Xavier Weill, Institut Pasteur, France
E99-4879	1999	Morocco	H25	-	François-Xavier Weill, Institut Pasteur, France
E99-5920	1999	Tunisia	H26	-	François-Xavier Weill, Institut Pasteur, France
E99-6359	1999	Mali	H27	-	François-Xavier Weill, Institut Pasteur, France
E99-6478	1999	Guinea	H28	-	François-Xavier Weill, Institut Pasteur, France
E99-6646	1999	Algeria	H29	-	François-Xavier Weill, Institut Pasteur, France
E99-6785	1999	Morocco	H30	-	François-Xavier Weill, Institut Pasteur, France
E99-7012	1999	Morocco	H31	-	François-Xavier Weill, Institut Pasteur, France
E99-8013	1999	Morocco	H32	-	François-Xavier Weill, Institut Pasteur, France
E99-8095	1999	Algeria	H33	-	François-Xavier Weill, Institut Pasteur, France
E99-8635	1999	Nepal	H34	-	François-Xavier Weill, Institut Pasteur, France
E99-9794	1999	Comoros	H35	-	François-Xavier Weill, Institut Pasteur, France
E99-8067	1999	Algeria	H48	-	François-Xavier Weill, Institut Pasteur, France
219(99)S	1999	Vietnam	H58-C	PST6	François-Xavier Weill, Institut Pasteur, France
192(99)S	1999	Vietnam	H63	-	François-Xavier Weill, Institut Pasteur, France
197(99)S	1999	Vietnam	H63	-	François-Xavier Weill, Institut Pasteur, France
CT114	2000	Vietnam	H1	-	Christiane Dolecek, Oxford University Clinical Research Unit, Vietnam
30laos	2000	Laos	H1	-	Rattanaphone Phetsouvanh, Wellcome Trust-Mahosot Hospital-Oxford University Tropical Medicine Research, Laos
CT117	2000	Vietnam	H1	-	Christiane Dolecek, Oxford University Clinical Research Unit, Vietnam
57Laos	2000	Laos	H1	PST1a	Rattanaphone Phetsouvanh, Wellcome Trust-Mahosot Hospital-Oxford University Tropical Medicine Research, Laos
E00-6924	2000	Algeria	H36	-	François-Xavier Weill, Institut Pasteur, France
E00-2756	2000	India	H37	-	François-Xavier Weill, Institut Pasteur, France
E00-3201	2000	Mali	H38	-	François-Xavier Weill, Institut Pasteur, France
E00-5869	2000	Bangladesh	H40	-	François-Xavier Weill, Institut Pasteur, France
E00-6599	2000	Cape Verde	H41	-	François-Xavier Weill, Institut Pasteur, France
E00-6999	2000	Peru	H43	-	François-Xavier Weill, Institut Pasteur, France
E00-7463	2000	Morocco	H44	-	François-Xavier Weill, Institut Pasteur, France
E00-9821	2000	Congo	H46	-	François-Xavier Weill, Institut Pasteur, France
E00-7866	2000	Morocco	H46	-	François-Xavier Weill, Institut Pasteur, France
E00-6172	2000	Indonesia	H52	-	François-Xavier Weill, Institut Pasteur, France
CT111	2000	Vietnam	H58-C	-	Christiane Dolecek, Oxford University Clinical Research Unit, Vietnam
CT115	2000	Vietnam	H58-C	PST6	Christiane Dolecek, Oxford University Clinical Research Unit, Vietnam
E00-9345	2000	India	H58-G	-	François-Xavier Weill, Institut Pasteur, France
E00-6111	2000	India	H58-I2	-	François-Xavier Weill, Institut Pasteur, France
E00-4624	2000	China	H8	-	François-Xavier Weill, Institut Pasteur, France
CT120	2001	Vietnam	H1	-	Christiane Dolecek, Oxford University Clinical Research Unit, Vietnam
E01-7923	2001	Ivory Coast	H39	-	François-Xavier Weill, Institut Pasteur, France
E01-7101	2001	Togo	H39	-	François-Xavier Weill, Institut Pasteur, France
E01-1747	2001	Cameroon	H47	-	François-Xavier Weill, Institut Pasteur, France
E01-1811	2001	Mali	H49	-	François-Xavier Weill, Institut Pasteur, France
E01-7006	2001	Lebanon	H51	-	François-Xavier Weill, Institut Pasteur, France
E01-6750	2001	Senegal	H52	-	François-Xavier Weill, Institut Pasteur, France
E01-8716	2001	Sri lanka	H53	-	François-Xavier Weill, Institut Pasteur, France
44Laos	2001	Laos	H58	PST6	Rattanaphone Phetsouvanh, Wellcome Trust-Mahosot Hospital-Oxford University Tropical Medicine Research, Laos
CT143	2001	Vietnam	H58-C	-	Christiane Dolecek, Oxford University Clinical Research Unit, Vietnam
CT146	2001	Vietnam	H58-C	-	Christiane Dolecek, Oxford University Clinical Research Unit, Vietnam
CT142	2001	Vietnam	H58-C	PST6	Christiane Dolecek, Oxford University Clinical Research Unit, Vietnam
CT118	2001	Vietnam	H58-C	PST6	Christiane Dolecek, Oxford University Clinical Research Unit, Vietnam
CT147	2001	Vietnam	H58-C	PST6	Christiane Dolecek, Oxford University Clinical Research Unit, Vietnam
CT148	2001	Vietnam	H58-C	PST6	Christiane Dolecek, Oxford University Clinical Research Unit, Vietnam
CT119	2001	Vietnam	H58-F2	PST6	Christiane Dolecek, Oxford University Clinical Research Unit, Vietnam
E01-5741	2001	Angola	H6	-	François-Xavier Weill, Institut Pasteur, France
E01-5612	2001	Indonesia	H8	-	François-Xavier Weill, Institut Pasteur, France
E01-9538	2001	Senegal	H80	-	François-Xavier Weill, Institut Pasteur, France
E02-5919	2002	China	H28	-	François-Xavier Weill, Institut Pasteur, France
E02-0530	2002	Nigeria	H4	-	François-Xavier Weill, Institut Pasteur, France
E02-1180	2002	India	H45	-	François-Xavier Weill, Institut Pasteur, France
E02-0232	2002	French Guiana	H54	-	François-Xavier Weill, Institut Pasteur, France
E02-1963	2002	Laos	H57	-	François-Xavier Weill, Institut Pasteur, France
DT033	2002	Vietnam	H58	PST6	Christiane Dolecek, Oxford University Clinical Research Unit, Vietnam
DT094	2002	Vietnam	H58	PST6	Christiane Dolecek, Oxford University Clinical Research Unit, Vietnam
E02-2759	2002	India	H58	-	François-Xavier Weill, Institut Pasteur, France
19(02)S	2002	Vietnam	H58-B	PST6	François-Xavier Weill, Institut Pasteur, France
DT041	2002	Vietnam	H58-C	-	Christiane Dolecek, Oxford University Clinical Research Unit, Vietnam
DT054	2002	Vietnam	H58-C	-	Christiane Dolecek, Oxford University Clinical Research Unit, Vietnam
DT092	2002	Vietnam	H58-C	-	Christiane Dolecek, Oxford University Clinical Research Unit, Vietnam
DT096	2002	Vietnam	H58-C	-	Christiane Dolecek, Oxford University Clinical Research Unit, Vietnam
DT098	2002	Vietnam	H58-C	-	Christiane Dolecek, Oxford University Clinical Research Unit, Vietnam
DT090	2002	Vietnam	H58-C	-	Christiane Dolecek, Oxford University Clinical Research Unit, Vietnam
1(02)C	2002	Vietnam	H58-C	-	François-Xavier Weill, Institut Pasteur, France
12(02)S	2002	Vietnam	H58-C	-	François-Xavier Weill, Institut Pasteur, France
20(02)N	2002	Vietnam	H58-C	-	François-Xavier Weill, Institut Pasteur, France
2(02)S	2002	Vietnam	H58-C	-	François-Xavier Weill, Institut Pasteur, France
3(02)C	2002	Vietnam	H58-C	-	François-Xavier Weill, Institut Pasteur, France
4(02)S	2002	Vietnam	H58-C	-	François-Xavier Weill, Institut Pasteur, France
7(02)N	2002	Vietnam	H58-C	-	François-Xavier Weill, Institut Pasteur, France
8(02)S	2002	Vietnam	H58-C	-	François-Xavier Weill, Institut Pasteur, France
11(02)S	2002	Vietnam	H58-C	PST6	François-Xavier Weill, Institut Pasteur, France
17(02)S	2002	Vietnam	H58-C	PST6	François-Xavier Weill, Institut Pasteur, France
2(02)N	2002	Vietnam	H58-C	PST6	François-Xavier Weill, Institut Pasteur, France
4(02)C	2002	Vietnam	H58-C	PST6	François-Xavier Weill, Institut Pasteur, France
4(02)N	2002	Vietnam	H58-C	PST6	François-Xavier Weill, Institut Pasteur, France
8(02)C	2002	Vietnam	H58-C	PST6	François-Xavier Weill, Institut Pasteur, France
DT003	2002	Vietnam	H58-C	PST6	Christiane Dolecek, Oxford University Clinical Research Unit, Vietnam
DT006	2002	Vietnam	H58-C	PST6	Christiane Dolecek, Oxford University Clinical Research Unit, Vietnam
DT007	2002	Vietnam	H58-C	PST6	Christiane Dolecek, Oxford University Clinical Research Unit, Vietnam
DT008	2002	Vietnam	H58-C	PST6	Christiane Dolecek, Oxford University Clinical Research Unit, Vietnam
DT009	2002	Vietnam	H58-C	PST6	Christiane Dolecek, Oxford University Clinical Research Unit, Vietnam
DT014	2002	Vietnam	H58-C	PST6	Christiane Dolecek, Oxford University Clinical Research Unit, Vietnam
DT015	2002	Vietnam	H58-C	PST6	Christiane Dolecek, Oxford University Clinical Research Unit, Vietnam
DT019	2002	Vietnam	H58-C	PST6	Christiane Dolecek, Oxford University Clinical Research Unit, Vietnam
DT021	2002	Vietnam	H58-C	PST6	Christiane Dolecek, Oxford University Clinical Research Unit, Vietnam
DT023	2002	Vietnam	H58-C	PST6	Christiane Dolecek, Oxford University Clinical Research Unit, Vietnam
DT025	2002	Vietnam	H58-C	PST6	Christiane Dolecek, Oxford University Clinical Research Unit, Vietnam
DT026	2002	Vietnam	H58-C	PST6	Christiane Dolecek, Oxford University Clinical Research Unit, Vietnam
DT027	2002	Vietnam	H58-C	PST6	Christiane Dolecek, Oxford University Clinical Research Unit, Vietnam
DT029	2002	Vietnam	H58-C	PST6	Christiane Dolecek, Oxford University Clinical Research Unit, Vietnam
DT030	2002	Vietnam	H58-C	PST6	Christiane Dolecek, Oxford University Clinical Research Unit, Vietnam
DT031	2002	Vietnam	H58-C	PST6	Christiane Dolecek, Oxford University Clinical Research Unit, Vietnam
DT032	2002	Vietnam	H58-C	PST6	Christiane Dolecek, Oxford University Clinical Research Unit, Vietnam
DT034	2002	Vietnam	H58-C	PST6	Christiane Dolecek, Oxford University Clinical Research Unit, Vietnam
DT035	2002	Vietnam	H58-C	PST6	Christiane Dolecek, Oxford University Clinical Research Unit, Vietnam
DT037	2002	Vietnam	H58-C	PST6	Christiane Dolecek, Oxford University Clinical Research Unit, Vietnam
DT038	2002	Vietnam	H58-C	PST6	Christiane Dolecek, Oxford University Clinical Research Unit, Vietnam
DT039	2002	Vietnam	H58-C	PST6	Christiane Dolecek, Oxford University Clinical Research Unit, Vietnam
DT042	2002	Vietnam	H58-C	PST6	Christiane Dolecek, Oxford University Clinical Research Unit, Vietnam
DT043	2002	Vietnam	H58-C	PST6	Christiane Dolecek, Oxford University Clinical Research Unit, Vietnam
DT044	2002	Vietnam	H58-C	PST6	Christiane Dolecek, Oxford University Clinical Research Unit, Vietnam
DT045	2002	Vietnam	H58-C	PST6	Christiane Dolecek, Oxford University Clinical Research Unit, Vietnam
DT046	2002	Vietnam	H58-C	PST6	Christiane Dolecek, Oxford University Clinical Research Unit, Vietnam
DT047	2002	Vietnam	H58-C	PST6	Christiane Dolecek, Oxford University Clinical Research Unit, Vietnam
DT048	2002	Vietnam	H58-C	PST6	Christiane Dolecek, Oxford University Clinical Research Unit, Vietnam
DT049	2002	Vietnam	H58-C	PST6	Christiane Dolecek, Oxford University Clinical Research Unit, Vietnam
DT050	2002	Vietnam	H58-C	PST6	Christiane Dolecek, Oxford University Clinical Research Unit, Vietnam
DT051	2002	Vietnam	H58-C	PST6	Christiane Dolecek, Oxford University Clinical Research Unit, Vietnam
DT053	2002	Vietnam	H58-C	PST6	Christiane Dolecek, Oxford University Clinical Research Unit, Vietnam
DT055	2002	Vietnam	H58-C	PST6	Christiane Dolecek, Oxford University Clinical Research Unit, Vietnam
DT057	2002	Vietnam	H58-C	PST6	Christiane Dolecek, Oxford University Clinical Research Unit, Vietnam
DT058	2002	Vietnam	H58-C	PST6	Christiane Dolecek, Oxford University Clinical Research Unit, Vietnam
DT059	2002	Vietnam	H58-C	PST6	Christiane Dolecek, Oxford University Clinical Research Unit, Vietnam
DT061	2002	Vietnam	H58-C	PST6	Christiane Dolecek, Oxford University Clinical Research Unit, Vietnam
DT062	2002	Vietnam	H58-C	PST6	Christiane Dolecek, Oxford University Clinical Research Unit, Vietnam
DT063	2002	Vietnam	H58-C	PST6	Christiane Dolecek, Oxford University Clinical Research Unit, Vietnam
DT064	2002	Vietnam	H58-C	PST6	Christiane Dolecek, Oxford University Clinical Research Unit, Vietnam
DT065	2002	Vietnam	H58-C	PST6	Christiane Dolecek, Oxford University Clinical Research Unit, Vietnam
DT066	2002	Vietnam	H58-C	PST6	Christiane Dolecek, Oxford University Clinical Research Unit, Vietnam
DT068	2002	Vietnam	H58-C	PST6	Christiane Dolecek, Oxford University Clinical Research Unit, Vietnam
DT069	2002	Vietnam	H58-C	PST6	Christiane Dolecek, Oxford University Clinical Research Unit, Vietnam
DT070	2002	Vietnam	H58-C	PST6	Christiane Dolecek, Oxford University Clinical Research Unit, Vietnam
DT071	2002	Vietnam	H58-C	PST6	Christiane Dolecek, Oxford University Clinical Research Unit, Vietnam
DT073	2002	Vietnam	H58-C	PST6	Christiane Dolecek, Oxford University Clinical Research Unit, Vietnam
DT074	2002	Vietnam	H58-C	PST6	Christiane Dolecek, Oxford University Clinical Research Unit, Vietnam
DT076	2002	Vietnam	H58-C	PST6	Christiane Dolecek, Oxford University Clinical Research Unit, Vietnam
DT078	2002	Vietnam	H58-C	PST6	Christiane Dolecek, Oxford University Clinical Research Unit, Vietnam
DT080	2002	Vietnam	H58-C	PST6	Christiane Dolecek, Oxford University Clinical Research Unit, Vietnam
DT081	2002	Vietnam	H58-C	PST6	Christiane Dolecek, Oxford University Clinical Research Unit, Vietnam
DT082	2002	Vietnam	H58-C	PST6	Christiane Dolecek, Oxford University Clinical Research Unit, Vietnam
DT083	2002	Vietnam	H58-C	PST6	Christiane Dolecek, Oxford University Clinical Research Unit, Vietnam
DT084	2002	Vietnam	H58-C	PST6	Christiane Dolecek, Oxford University Clinical Research Unit, Vietnam
DT087	2002	Vietnam	H58-C	PST6	Christiane Dolecek, Oxford University Clinical Research Unit, Vietnam
DT088	2002	Vietnam	H58-C	PST6	Christiane Dolecek, Oxford University Clinical Research Unit, Vietnam
DT093	2002	Vietnam	H58-C	PST6	Christiane Dolecek, Oxford University Clinical Research Unit, Vietnam
DT095	2002	Vietnam	H58-C	PST6	Christiane Dolecek, Oxford University Clinical Research Unit, Vietnam
DT097	2002	Vietnam	H58-C	PST6	Christiane Dolecek, Oxford University Clinical Research Unit, Vietnam
DT099	2002	Vietnam	H58-C	PST6	Christiane Dolecek, Oxford University Clinical Research Unit, Vietnam
DT091	2002	Vietnam	H58-D3	PST6	Christiane Dolecek, Oxford University Clinical Research Unit, Vietnam
DT036	2002	Vietnam	H58-D3	PST6	Christiane Dolecek, Oxford University Clinical Research Unit, Vietnam
DT040	2002	Vietnam	H58-D3	PST6	Christiane Dolecek, Oxford University Clinical Research Unit, Vietnam
DT052	2002	Vietnam	H58-D3	PST6	Christiane Dolecek, Oxford University Clinical Research Unit, Vietnam
DT085	2002	Vietnam	H58-D3	PST6	Christiane Dolecek, Oxford University Clinical Research Unit, Vietnam
DT086	2002	Vietnam	H58-D3	PST6	Christiane Dolecek, Oxford University Clinical Research Unit, Vietnam
DT089	2002	Vietnam	H58-D3	PST6	Christiane Dolecek, Oxford University Clinical Research Unit, Vietnam
DT075	2002	Vietnam	H58-F2	PST6	Christiane Dolecek, Oxford University Clinical Research Unit, Vietnam
E02-2159	2002	Sri lanka	H58-G	PST6	François-Xavier Weill, Institut Pasteur, France
14(02)S	2002	Vietnam	H60	-	François-Xavier Weill, Institut Pasteur, France
SonLa-1	2002	Vietnam	H68	-	François-Xavier Weill, Institut Pasteur, France
E02-1687	2002	Thailand	H79	-	François-Xavier Weill, Institut Pasteur, France
E02-1687	2002	Thailand	H79	-	François-Xavier Weill, Institut Pasteur, France
E02-1497	2002	Ivory Coast	H81	-	François-Xavier Weill, Institut Pasteur, France
SPA568	2003	Pakistan	N/A (Paratyphi A)	PST8	Rumina Hasan, Aga Khan University, Pakistan
B0765	2003	India	H42	-	Shanta Dutta, NICED, India
347-47	2003	Togo	H42	PST2	François-Xavier Weill, Institut Pasteur, France
E03-0658	2003	Philippines	H45	-	François-Xavier Weill, Institut Pasteur, France
E03-6643	2003	India	H50	-	François-Xavier Weill, Institut Pasteur, France
AG030	2003	Vietnam	H58	PST6	Christiane Dolecek, Oxford University Clinical Research Unit, Vietnam
ISP-03-07467	2003	Morocco	H58	PST6	François-Xavier Weill, Institut Pasteur, France
E03-6418	2003	Bangladesh	H58-A	-	François-Xavier Weill, Institut Pasteur, France
C0294	2003	India	H58-A	PST6	Shanta Dutta, NICED, India
D0878	2003	India	H58-A	PST6	Shanta Dutta, NICED, India
B0111	2003	India	H58-B	PST6	Shanta Dutta, NICED, India
E03-5712	2003	Cambodia	H58-C	PST6	François-Xavier Weill, Institut Pasteur, France
AG020	2003	Vietnam	H58-C	-	Christiane Dolecek, Oxford University Clinical Research Unit, Vietnam
AG021	2003	Vietnam	H58-C	-	Christiane Dolecek, Oxford University Clinical Research Unit, Vietnam
AG026	2003	Vietnam	H58-C	-	Christiane Dolecek, Oxford University Clinical Research Unit, Vietnam
AG033	2003	Vietnam	H58-C	-	Christiane Dolecek, Oxford University Clinical Research Unit, Vietnam
AG034	2003	Vietnam	H58-C	-	Christiane Dolecek, Oxford University Clinical Research Unit, Vietnam
AG035	2003	Vietnam	H58-C	-	Christiane Dolecek, Oxford University Clinical Research Unit, Vietnam
AG036	2003	Vietnam	H58-C	-	Christiane Dolecek, Oxford University Clinical Research Unit, Vietnam
AG038	2003	Vietnam	H58-C	PST6	Christiane Dolecek, Oxford University Clinical Research Unit, Vietnam
AG027	2003	Vietnam	H58-F2	-	Christiane Dolecek, Oxford University Clinical Research Unit, Vietnam
AG039	2003	Vietnam	H58-F2	-	Christiane Dolecek, Oxford University Clinical Research Unit, Vietnam
AG024	2003	Vietnam	H58-F2	PST6	Christiane Dolecek, Oxford University Clinical Research Unit, Vietnam
C0777	2003	India	H58-G	-	Shanta Dutta, NICED, India
D0964	2003	India	H58-G	-	Shanta Dutta, NICED, India
E0176	2003	India	H58-G	-	Shanta Dutta, NICED, India
B0031	2003	India	H58-G	PST6	Shanta Dutta, NICED, India
D0641	2003	India	H58-G	PST6	Shanta Dutta, NICED, India
E03-9804	2003	Nepal	H58-I4	PST6	François-Xavier Weill, Institut Pasteur, France
E03-4983	2003	Indonesia	H59	-	François-Xavier Weill, Institut Pasteur, France
A0102	2003	India	H64	-	Shanta Dutta, NICED, India
1(04)C	2004	Vietnam	H1	-	François-Xavier Weill, Institut Pasteur, France
B1714	2004	India	H42	-	Shanta Dutta, NICED, India
C1449	2004	India	H42	-	Shanta Dutta, NICED, India
E0728	2004	India	H42	-	Shanta Dutta, NICED, India
04 6845	2004	Benin	H42	PST2	François-Xavier Weill, Institut Pasteur, France
8(04)N	2004	Vietnam	H58	-	François-Xavier Weill, Institut Pasteur, France
ISP-04-06979	2004	Central Africa	H58	PST6	François-Xavier Weill, Institut Pasteur, France
B1868	2004	India	H58	PST6	Shanta Dutta, NICED, India
A1672	2004	India	H58-B	-	Shanta Dutta, NICED, India
B3235	2004	India	H58-B	-	Shanta Dutta, NICED, India
B3274	2004	India	H58-B	-	Shanta Dutta, NICED, India
D2190	2004	India	H58-B	-	Shanta Dutta, NICED, India
ST148	2004	Jordan	H58-B	-	Bianca Paglietti, Università 23 degli Studi di Sassari, Italy
ST298	2004	Jordan	H58-B	-	Bianca Paglietti, Università 23 degli Studi di Sassari, Italy
ST661	2004	Jordan	H58-B	PST6	Bianca Paglietti, Università 23 degli Studi di Sassari, Italy
ST721	2004	Jordan	H58-B	PST6	Bianca Paglietti, Università 23 degli Studi di Sassari, Italy
21(04)S	2004	Vietnam	H58-C	-	François-Xavier Weill, Institut Pasteur, France
16(04)S	2004	Vietnam	H58-C	PST6	François-Xavier Weill, Institut Pasteur, France
3(04)C	2004	Vietnam	H58-C	PST6	François-Xavier Weill, Institut Pasteur, France
4(04)C	2004	Vietnam	H58-C	-	François-Xavier Weill, Institut Pasteur, France
8(04)S	2004	Vietnam	H58-C	-	François-Xavier Weill, Institut Pasteur, France
AG054	2004	Vietnam	H58-C	-	Christiane Dolecek, Oxford University Clinical Research Unit, Vietnam
AG059	2004	Vietnam	H58-C	-	Christiane Dolecek, Oxford University Clinical Research Unit, Vietnam
AG075	2004	Vietnam	H58-C	-	Christiane Dolecek, Oxford University Clinical Research Unit, Vietnam
AG080	2004	Vietnam	H58-C	-	Christiane Dolecek, Oxford University Clinical Research Unit, Vietnam
AG085	2004	Vietnam	H58-C	-	Christiane Dolecek, Oxford University Clinical Research Unit, Vietnam
AG052	2004	Vietnam	H58-C	PST6	Christiane Dolecek, Oxford University Clinical Research Unit, Vietnam
AG068	2004	Vietnam	H58-C	PST6	Christiane Dolecek, Oxford University Clinical Research Unit, Vietnam
AG076	2004	Vietnam	H58-C	PST6	Christiane Dolecek, Oxford University Clinical Research Unit, Vietnam
AG077	2004	Vietnam	H58-C	PST6	Christiane Dolecek, Oxford University Clinical Research Unit, Vietnam
AG081	2004	Vietnam	H58-C	PST6	Christiane Dolecek, Oxford University Clinical Research Unit, Vietnam
AG082	2004	Vietnam	H58-C	PST6	Christiane Dolecek, Oxford University Clinical Research Unit, Vietnam
AG105	2004	Vietnam	H58-C	PST6	Christiane Dolecek, Oxford University Clinical Research Unit, Vietnam
AG183	2004	Vietnam	H58-E2	-	Christiane Dolecek, Oxford University Clinical Research Unit, Vietnam
AG211	2004	Vietnam	H58-E2	-	Christiane Dolecek, Oxford University Clinical Research Unit, Vietnam
AG224	2004	Vietnam	H58-E2	-	Christiane Dolecek, Oxford University Clinical Research Unit, Vietnam
AG242	2004	Vietnam	H58-E2	-	Christiane Dolecek, Oxford University Clinical Research Unit, Vietnam
AG053	2004	Vietnam	H58-E2	-	Christiane Dolecek, Oxford University Clinical Research Unit, Vietnam
AG078	2004	Vietnam	H58-E2	-	Christiane Dolecek, Oxford University Clinical Research Unit, Vietnam
AG066	2004	Vietnam	H58-E2	PST6	Christiane Dolecek, Oxford University Clinical Research Unit, Vietnam
AG069	2004	Vietnam	H58-E2	PST6	Christiane Dolecek, Oxford University Clinical Research Unit, Vietnam
AG086	2004	Vietnam	H58-E2	PST6	Christiane Dolecek, Oxford University Clinical Research Unit, Vietnam
AG092	2004	Vietnam	H58-E2	PST6	Christiane Dolecek, Oxford University Clinical Research Unit, Vietnam
AG108	2004	Vietnam	H58-E2	PST6	Christiane Dolecek, Oxford University Clinical Research Unit, Vietnam
AG3	2004	Vietnam	H58-E2	-	Christiane Dolecek, Oxford University Clinical Research Unit, Vietnam
421-76	2004	India	H58-I1	-	François-Xavier Weill, Institut Pasteur, France
C2114	2004	India	H58-I1	-	Shanta Dutta, NICED, India
C2115	2004	India	H58-I1	-	Shanta Dutta, NICED, India
SK5982	2004	Kenya	H58-J1	PST6	Sam Kariuki, KEMRI, Kenya
SK5990	2004	Kenya	H58-J1	PST6	Sam Kariuki, KEMRI, Kenya
2(04)S	2004	Vietnam	H63	-	François-Xavier Weill, Institut Pasteur, France
D1604	2004	India	H64	-	Shanta Dutta, NICED, India
G0677	2004	India	H64	-	Shanta Dutta, NICED, India
3T512	2005	UK	H58-B	-	John Wain, Health Protection Agency, UK
230	2005	India	H58-B	-	Rajni Gaind, Safdarjung Hospital, India
238	2005	India	H58-B	-	Rajni Gaind, Safdarjung Hospital, India
C4190	2005	India	H42	-	Shanta Dutta, NICED, India
C4809	2005	India	H42	-	Shanta Dutta, NICED, India
C4881	2005	India	H42	-	Shanta Dutta, NICED, India
C4892	2005	India	H42	-	Shanta Dutta, NICED, India
C5029	2005	India	H42	-	Shanta Dutta, NICED, India
C5146	2005	India	H42	-	Shanta Dutta, NICED, India
G1138	2005	India	H42	-	Shanta Dutta, NICED, India
G1197	2005	India	H42	PST6	Shanta Dutta, NICED, India
D5499	2005	India	H50	-	Shanta Dutta, NICED, India
AG119	2005	Vietnam	H58	PST6	Christiane Dolecek, Oxford University Clinical Research Unit, Vietnam
D5140	2005	India	H58-A	-	Shanta Dutta, NICED, India
A1919	2005	India	H58-B	-	Shanta Dutta, NICED, India
B4716	2005	India	H58-B	-	Shanta Dutta, NICED, India
C4404	2005	India	H58-B	-	Shanta Dutta, NICED, India
C4529	2005	India	H58-B	-	Shanta Dutta, NICED, India
C4826	2005	India	H58-B	-	Shanta Dutta, NICED, India
D4019	2005	India	H58-B	-	Shanta Dutta, NICED, India
E0856	2005	India	H58-B	-	Shanta Dutta, NICED, India
SK6091	2005	Kenya	H58-B	PST6	Sam Kariuki, KEMRI, Kenya
SK6153	2005	Kenya	H58-B	PST6	Sam Kariuki, KEMRI, Kenya
AG169	2005	Vietnam	H58-C	-	Christiane Dolecek, Oxford University Clinical Research Unit, Vietnam
AG118	2005	Vietnam	H58-C	PST6	Christiane Dolecek, Oxford University Clinical Research Unit, Vietnam
AG121	2005	Vietnam	H58-C	PST6	Christiane Dolecek, Oxford University Clinical Research Unit, Vietnam
AG123	2005	Vietnam	H58-C	PST6	Christiane Dolecek, Oxford University Clinical Research Unit, Vietnam
AG126	2005	Vietnam	H58-C	PST6	Christiane Dolecek, Oxford University Clinical Research Unit, Vietnam
AG128	2005	Vietnam	H58-C	PST6	Christiane Dolecek, Oxford University Clinical Research Unit, Vietnam
AG129	2005	Vietnam	H58-C	PST6	Christiane Dolecek, Oxford University Clinical Research Unit, Vietnam
AG142	2005	Vietnam	H58-C	PST6	Christiane Dolecek, Oxford University Clinical Research Unit, Vietnam
AG144	2005	Vietnam	H58-C	PST6	Christiane Dolecek, Oxford University Clinical Research Unit, Vietnam
AG148	2005	Vietnam	H58-C	PST6	Christiane Dolecek, Oxford University Clinical Research Unit, Vietnam
AG174	2005	Vietnam	H58-C	PST6	Christiane Dolecek, Oxford University Clinical Research Unit, Vietnam
AG175	2005	Vietnam	H58-C	PST6	Christiane Dolecek, Oxford University Clinical Research Unit, Vietnam
AG270	2005	Vietnam	H58-C	PST6	Christiane Dolecek, Oxford University Clinical Research Unit, Vietnam
AG282	2005	Vietnam	H58-C	PST6	Christiane Dolecek, Oxford University Clinical Research Unit, Vietnam
AG284	2005	Vietnam	H58-C	PST6	Christiane Dolecek, Oxford University Clinical Research Unit, Vietnam
AG130	2005	Vietnam	H58-E1	PST6	Christiane Dolecek, Oxford University Clinical Research Unit, Vietnam
AG152	2005	Vietnam	H58-E1	PST6	Christiane Dolecek, Oxford University Clinical Research Unit, Vietnam
AG153	2005	Vietnam	H58-E1	PST6	Christiane Dolecek, Oxford University Clinical Research Unit, Vietnam
AG172	2005	Vietnam	H58-E1	PST6	Christiane Dolecek, Oxford University Clinical Research Unit, Vietnam
AG167	2005	Vietnam	H58-F2	PST6	Christiane Dolecek, Oxford University Clinical Research Unit, Vietnam
AG165	2005	Vietnam	H58-F3	PST6	Christiane Dolecek, Oxford University Clinical Research Unit, Vietnam
C4277	2005	India	H58-G	-	Shanta Dutta, NICED, India
SK6130	2005	Kenya	H58-G	-	Sam Kariuki, KEMRI, Kenya
C4903	2005	India	H58-G	PST6	Shanta Dutta, NICED, India
C4932	2005	India	H58-G	PST6	Shanta Dutta, NICED, India
SK6067	2005	Kenya	H58-J1	-	Sam Kariuki, KEMRI, Kenya
SK6010	2005	Kenya	H58-J1	PST6	Sam Kariuki, KEMRI, Kenya
SK6031	2005	Kenya	H58-J1	PST6	Sam Kariuki, KEMRI, Kenya
SK6066	2005	Kenya	H58-J1	PST6	Sam Kariuki, KEMRI, Kenya
SK6073	2005	Kenya	H58-J1	PST6	Sam Kariuki, KEMRI, Kenya
SK6076	2005	Kenya	H58-J1	PST6	Sam Kariuki, KEMRI, Kenya
SK6151	2005	Kenya	H58-J1	PST6	Sam Kariuki, KEMRI, Kenya
SK6152	2005	Kenya	H58-J1	PST6	Sam Kariuki, KEMRI, Kenya
SK6155	2005	Kenya	H58-J1	PST6	Sam Kariuki, KEMRI, Kenya
SK6160	2005	Kenya	H58-J1	PST6	Sam Kariuki, KEMRI, Kenya
532-75	2005	Morocco	H6	-	François-Xavier Weill, Institut Pasteur, France
A1921	2005	India	H64	-	Shanta Dutta, NICED, India
A2467	2005	India	H64	-	Shanta Dutta, NICED, India
C3495	2005	India	H64	-	Shanta Dutta, NICED, India
C3634	2005	India	H64	-	Shanta Dutta, NICED, India
7	2006	India	H58-I1	-	Rajni Gaind, Safdarjung Hospital, India
57	2006	India	H58-I4	-	Rajni Gaind, Safdarjung Hospital, India
JA2815	2006	Kuwait	H25	-	John Albert, Kuwait University, Kuwait
GG_6	2006	Ethiopia	H31	-	Getenet Bevene, Jimma University, Ethiopia
JA1251	2006	Kuwait	H42	-	John Albert, Kuwait University, Kuwait
JA1254	2006	Kuwait	H42	-	John Albert, Kuwait University, Kuwait
JA2316	2006	Kuwait	H42	-	John Albert, Kuwait University, Kuwait
GG_871	2006	Ethiopia	H50	-	Getenet Bevene, Jimma University, Ethiopia
JA182	2006	Kuwait	H52	-	John Albert, Kuwait University, Kuwait
JA3230	2006	Kuwait	H58	PST6	John Albert, Kuwait University, Kuwait
JA2756	2006	Kuwait	H58	PST6	John Albert, Kuwait University, Kuwait
JA1031	2006	Kuwait	H58	-	John Albert, Kuwait University, Kuwait
JA3164	2006	Kuwait	H58	-	John Albert, Kuwait University, Kuwait
JA1050	2006	Kuwait	H58-A	-	John Albert, Kuwait University, Kuwait
JA2739	2006	Kuwait	H58-A	-	John Albert, Kuwait University, Kuwait
JA310	2006	Kuwait	H58-A	-	John Albert, Kuwait University, Kuwait
JA2610	2006	Kuwait	H58-A	PST6	John Albert, Kuwait University, Kuwait
JA2553	2006	Kuwait	H58-B	-	John Albert, Kuwait University, Kuwait
JA2827	2006	Kuwait	H58-B	-	John Albert, Kuwait University, Kuwait
JA2941	2006	Kuwait	H58-B	-	John Albert, Kuwait University, Kuwait
JA892	2006	Kuwait	H58-B	-	John Albert, Kuwait University, Kuwait
JA3213	2006	Kuwait	H58-B	PST6	John Albert, Kuwait University, Kuwait
JA3216	2006	Kuwait	H58-B	PST6	John Albert, Kuwait University, Kuwait
JA2849	2006	Kuwait	H58-G	-	John Albert, Kuwait University, Kuwait
SK6320	2006	Kenya	H58-J1	-	Sam Kariuki, KEMRI, Kenya
SK6301	2006	Kenya	H58-J1	PST6	Sam Kariuki, KEMRI, Kenya
SK6322	2006	Kenya	H58-J1	PST6	Sam Kariuki, KEMRI, Kenya
SK6335	2006	Kenya	H58-J1	PST6	Sam Kariuki, KEMRI, Kenya
SK6335	2006	Kenya	H58-J1	PST6	Sam Kariuki, KEMRI, Kenya
SK6338	2006	Kenya	H58-J1	PST6	Sam Kariuki, KEMRI, Kenya
JA2076	2006	Kuwait	H62	-	John Albert, Kuwait University, Kuwait
JA2342	2006	Kuwait	H62	-	John Albert, Kuwait University, Kuwait
JA2895	2006	Kuwait	H62	-	John Albert, Kuwait University, Kuwait
JA3059	2006	Kuwait	H62	-	John Albert, Kuwait University, Kuwait
JA3107	2006	Kuwait	H62	-	John Albert, Kuwait University, Kuwait
JA3189	2006	Kuwait	H64	-	John Albert, Kuwait University, Kuwait
133	2007	India	H1	-	Rajni Gaind, Safdarjung Hospital, India
4968	2007	India	H42	-	Rajni Gaind, Safdarjung Hospital, India
4969	2007	India	H42	-	Rajni Gaind, Safdarjung Hospital, India
90	2007	India	H58-B	-	Rajni Gaind, Safdarjung Hospital, India
84	2007	India	H58-J2	-	Rajni Gaind, Safdarjung Hospital, India
SK6665	2007	Kenya	H58-J1	PST6	Sam Kariuki, KEMRI, Kenya
