# Supplementary material for: Emergence of a Globally Dominant IncHI1 Plasmid Type Associated with Multiple Drug Resistant Typhoid
Source: PLoS Negl Trop Dis. 2011 Jul 19;5(7):e1245. doi: 10.1371/journal.pntd.0001245 (PMC3139670; doi:10.1371/journal.pntd.0001245)
Supplement: Table S2 — IncHI1 SNP loci targeted in this study. (XLS) [file pntd.0001245.s002.xls]

## Sheet: Sheet1
Locus	ST1 (pHCM1)	ST2 (44R311)	ST3 (40R181)	ST4 (42R917)	ST6 (pSTY7)	ST8 (SPA568)
pAKU_1.025106	A	A	A	A	A	A
pAKU_1.186553	T	T	C	T	C	C
pAKU_1.157489	C	C	T	C	T	T
pAKU_1.156695	T	T	G	T	G	G
pAKU_1.145023	G	G	G	G	T	G
pAKU_1.051167	C	C	C	C	C	C
pAKU_1.025518	G	G	G	G	A	A
pAKU_1.180631	C	C	A	C	A	A
pAKU_1.086782	T	G	G	G	G	G
pAKU_1.008086	T	T	G	T	G	G
pAKU_1.025119	A	T	A	T	A	A
pAKU_1.151753	G	G	A	G	A	A
pAKU_1.076739	C	G	G	G	G	G
pAKU_1.019979	T	T	T	T	T	T
pAKU_1.008943	T	T	T	T	T	T
pAKU_1.020972	T	T	T	T	T	T
pAKU_1.206836	G	G	G	G	T	T
pAKU_1.009663	T	T	T	T	A	A
pAKU_1.144463	G	G	A	G	A	G
pAKU_1.058994	C	C	C	C	A	A
pAKU_1.136969	C	C	T	C	T	C
pAKU_1.067997	A	G	G	G	G	G
pAKU_1.058709	C	C	T	C	C	C
pAKU_1.015096	A	A	G	A	G	G
pAKU_1.151917	C	C	C	C	A	A
pAKU_1.168924	G	G	-	G	T	T
pAKU_1.136189	A	A	G	A	G	G
pAKU_1.171460	-	-	-	-	G	G
pAKU_1.185876	G	G	G	G	G	G
pAKU_1.049176	T	T	T	T	G	G
pAKU_1.148414	G	G	G	G	A	G
pAKU_1.197388	A	A	A	A	A	A
pAKU_1.083709	C	G	C	G	C	C
pAKU_1.067099	A	C	C	C	C	C
pAKU_1.186756	T	T	G	T	G	G
pAKU_1.185831	T	C	C	C	C	C
pAKU_1.129221	T	T	T	T	G	T
pAKU_1.131538	T	T	T	T	A	T
pAKU_1.081200	C	C	C	C	C	C
pAKU_1.067767	T	A	T	A	T	T
pAKU_1.003192	A	A	A	A	-	T
pAKU_1.128760	T	T	T	T	C	C
pAKU_1.069307	G	A	A	A	A	A
pAKU_1.121243	A	A	A	A	A	-
pAKU_1.056077	C	T	T	T	T	T
pAKU_1.008194	-	-	A	-	G	G
pAKU_1.006508	C	C	C	C	T	T
pAKU_1.058714	A	T	A	T	A	A
pAKU_1.000632	-	-	-	-	-	-
pAKU_1.028799	G	G	G	G	A	A
pAKU_1.146247	C	C	C	C	A	C
pAKU_1.069334	G	G	G	G	G	G
pAKU_1.128011	T	T	T	T	C	C
pAKU_1.059679	T	T	T	T	G	G
pAKU_1.187436	G	G	T	G	T	T
pAKU_1.183043	G	G	G	G	G	G
pAKU_1.124579	A	A	A	A	T	-
pAKU_1.047518	G	G	G	G	G	-
pAKU_1.084437	A	A	A	A	T	T
pAKU_1.024341	C	C	C	C	C	C
pAKU_1.192044	G	A	G	A	G	G
pAKU_1.181342	G	A	A	A	A	A
pAKU_1.085827	A	G	A	G	G	G
pAKU_1.052459	G	G	G	G	A	A
pAKU_1.015305	A	G	G	G	G	G
pAKU_1.187904	A	A	G	A	G	G
pAKU_1.115685	T	T	T	T	C	-
pAKU_1.017574	C	C	C	C	A	A
pAKU_1.185314	G	G	A	G	A	A
pAKU_1.146810	T	T	G	T	G	G
pAKU_1.084531	T	A	T	A	T	T
pAKU_1.191954	T	T	T	T	G	G
pAKU_1.079694	A	G	A	G	A	A
pAKU_1.168899	T	T	-	T	C	C
pAKU_1.062899	C	G	C	G	C	C
pAKU_1.058819	A	A	G	A	A	A
pAKU_1.008105	A	A	G	A	G	G
pAKU_1.178577	T	C	C	C	C	C
pAKU_1.126397	T	T	T	T	A	A
pAKU_1.060967	G	A	A	A	A	A
pAKU_1.057690	T	C	T	C	T	T
pAKU_1.151690	T	T	A	T	T	A
pAKU_1.151037	G	G	G	G	G	G
pAKU_1.126172	C	C	C	C	A	A
pAKU_1.013499	T	C	C	C	C	C
pAKU_1.157148	C	C	A	C	A	A
pAKU_1.084069	C	C	C	C	A	A
pAKU_1.148745	T	A	A	A	A	A
pAKU_1.067524	A	A	A	A	T	T
pAKU_1.203078	A	A	A	A	A	A
pAKU_1.009491	T	T	T	T	T	T
pAKU_1.130891	A	T	T	T	T	T
pAKU_1.065198	G	G	G	G	A	A
pAKU_1.001992	A	A	A	A	A	A
pAKU_1.147713	G	G	G	G	T	G
pAKU_1.006429	T	T	T	T	T	T
pAKU_1.123776	A	A	A	A	A	-
pAKU_1.178472	G	G	G	G	T	T
pAKU_1.128281	T	T	T	T	A	A
pAKU_1.177238	C	C	C	C	T	T
pAKU_1.006965	A	A	A	A	G	G
pAKU_1.049532	A	A	A	A	G	G
pAKU_1.059153	C	C	T	C	C	C
pAKU_1.184061	C	C	A	C	A	A
pAKU_1.023988	T	T	T	T	T	T
pAKU_1.034345	T	T	G	T	T	T
pAKU_1.185706	T	T	C	T	C	C
pAKU_1.048280	A	G	G	G	A	A
pAKU_1.057296	G	T	T	T	T	T
pAKU_1.077007	T	C	T	C	T	T
pAKU_1.158883	C	C	-	C	G	G
pAKU_1.066352	A	A	A	A	T	T
pAKU_1.062981	A	G	G	G	G	G
pAKU_1.206001	C	C	C	C	G	G
pAKU_1.179215	A	G	G	G	G	G
pAKU_1.149344	-	-	T	-	G	T
pAKU_1.067933	A	A	A	A	C	C
pAKU_1.017879	T	T	T	T	T	T
pAKU_1.047149	T	C	C	C	T	-
pAKU_1.127406	G	G	G	G	G	A
pAKU_1.131598	T	T	T	T	C	T
pAKU_1.013745	T	T	T	T	T	T
pAKU_1.131435	A	A	A	A	G	A
pAKU_1.075343	A	T	A	T	A	A
pAKU_1.020752	C	C	C	C	C	C
pAKU_1.131209	G	G	G	G	C	G
pAKU_1.150038	C	C	C	C	T	C
pAKU_1.034911	T	T	C	T	T	T
pAKU_1.137278	C	C	C	C	G	C
pAKU_1.081062	T	C	T	C	T	T
pAKU_1.132181	T	T	T	T	G	T
pAKU_1.009904	T	T	T	T	G	G
pAKU_1.119204	A	A	A	A	A	-
pAKU_1.012294	G	G	G	G	A	A
pAKU_1.179818	G	G	G	G	A	A
pAKU_1.009342	T	T	C	T	C	C
pAKU_1.007672	A	T	T	T	T	T
pAKU_1.063713	C	C	C	C	T	T
pAKU_1.118457	G	G	G	G	G	-
pAKU_1.186887	G	G	G	G	G	G
pAKU_1.203561	T	C	C	C	C	C
pAKU_1.002846	T	T	T	T	G	-
pAKU_1.200823	A	G	G	G	G	G
pAKU_1.132158	T	T	T	T	G	T
pAKU_1.051524	T	T	T	T	A	A
pAKU_1.168639	C	C	-	C	G	G
pAKU_1.206918	A	A	A	A	G	G
pAKU_1.055725	G	G	G	G	G	G
pAKU_1.113897	C	C	C	C	C	-
pAKU_1.146778	C	C	T	C	T	T
pAKU_1.187544	C	C	A	C	A	A
pAKU_1.032512	C	C	C	C	T	T
pAKU_1.179105	T	C	C	C	C	C
pAKU_1.154360	A	A	C	A	C	C
pAKU_1.021963	g	g	T	g	T	T
pAKU_1.179049	A	A	C	A	C	C
pAKU_1.149560	G	G	A	G	G	A
pAKU_1.077628	A	G	A	G	A	A
pAKU_1.008896	T	T	T	T	C	C
pAKU_1.016180	C	C	A	C	A	A
pAKU_1.003640	G	G	G	G	-	A
pAKU_1.056144	C	T	T	T	T	T
pAKU_1.193325	C	T	T	T	T	T
pAKU_1.069133	T	C	T	C	T	T
pAKU_1.116620	T	T	T	T	A	-
pAKU_1.151942	A	A	-	A	T	T
pAKU_1.198814	C	C	C	C	T	T
pAKU_1.057070	G	G	G	G	A	A
pAKU_1.155232	T	T	G	T	G	G
pAKU_1.015136	T	T	C	T	C	C
pAKU_1.088135	G	G	G	G	G	G
pAKU_1.062837	A	G	A	G	A	A
pAKU_1.185052	A	A	G	A	G	G
pAKU_1.000074	G	G	G	G	A	A
pAKU_1.017302	A	A	A	A	A	A
pAKU_1.208069	C	C	C	C	T	T
pAKU_1.187652	A	A	C	A	C	C
pAKU_1.056362	G	G	G	G	T	T
pAKU_1.128505	A	A	A	A	G	G
pAKU_1.185763	T	T	A	T	A	A
pAKU_1.053790	T	T	T	T	T	T
pAKU_1.050672	G	G	G	G	G	G
pAKU_1.121275	A	A	A	A	G	-
pAKU_1.150956	C	G	G	G	G	G
pAKU_1.064458	T	A	T	A	T	T
pAKU_1.005132	A	A	A	A	A	A
pAKU_1.125251	T	T	T	T	C	-
pAKU_1.009897	C	-	C	-	T	T
pAKU_1.209797	-	-	G	-	G	G
pAKU_1.185242	G	G	C	G	C	C
pAKU_1.179374	G	G	A	G	A	A
pAKU_1.012423	A	G	G	G	G	G
pAKU_1.065882	C	C	C	C	T	T
pAKU_1.048415	A	T	T	T	T	T
pAKU_1.136397	G	G	G	G	A	G
pAKU_1.148903	A	-	C	-	A	C
pAKU_1.020482	T	T	T	T	T	T
pAKU_1.178418	T	T	T	T	G	G
pAKU_1.144816	A	A	G	A	A	A
pAKU_1.195882	G	G	G	G	G	G
pAKU_1.067701	T	T	T	T	A	A
pAKU_1.206278	T	T	T	T	A	A
pAKU_1.189653	T	T	T	T	C	C
pAKU_1.125839	G	G	G	G	G	-
pAKU_1.087947	A	T	A	T	A	A
pAKU_1.126828	A	A	A	A	T	T
pAKU_1.010709	A	A	A	A	A	A
pAKU_1.183817	C	C	C	C	T	T
pAKU_1.014189	T	C	T	C	T	T
pAKU_1.059862	G	G	G	G	A	A
pAKU_1.065410	T	T	T	T	G	G
pAKU_1.178872	T	T	T	T	C	C
pAKU_1.113412	C	C	C	C	G	-
pAKU_1.208527	T	T	C	T	C	C
pAKU_1.010484	C	C	G	C	C	C
pAKU_1.052778	C	C	C	C	C	C
pAKU_1.019627	A	A	A	A	G	G
pAKU_1.016845	C	C	C	C	A	A
pAKU_1.007286	A	A	C	A	C	C
pAKU_1.019241	A	A	A	A	C	C
pAKU_1.087639	G	G	G	G	G	A
pAKU_1.199845	A	A	A	A	A	A
pAKU_1.053569	T	T	T	T	C	C
pAKU_1.145779	G	G	G	G	G	T
pAKU_1.123063	C	C	C	C	T	-
pAKU_1.178798	C	-	C	-	T	T
pAKU_1.049084	A	C	C	C	C	C
pAKU_1.128115	A	A	A	A	G	G
pAKU_1.147976	C	C	C	C	T	C
pAKU_1.015928	C	C	C	C	T	T
pAKU_1.112685	T	T	T	T	C	-
